# Supplementary material for: The Elusive B Cell Antigen in Multiple Sclerosis: Time to Rethink CNS B Cell Functions
Source: Int J Mol Sci. 2025 Nov 5;26(21):10771. doi: 10.3390/ijms262110771 (PMC12608558; doi:10.3390/ijms262110771)
Supplement: Supplementary file 1 [file ijms-26-10771-s001.zip › SupplementaryTable1.xlsx]

## Sheet: Tabelle1
Antigen	Publication	Journal	Supporting_JIF	Contradictory_JIF	Mixed_JIF	Native Conformation	Comment	Cohort Size	Reactivity in blood	Reactivity in CSF	Methods	DOI
GalC	Rostami et al. 1987	Annals of Neurology		9.513		No	Identification of GalC as possible target	MS 12; Control 40			Radioimmunoassay, ELISA, Radioimmunoprecipitation assay, Liposome Cytotoxicity assay	10.1002/ana.410220316
MAG	Möller et al. 1989	Journal of Neuroimmunology		2.845		No	First identified assesment of MAG Antibodies in MS		No difference in serum between MS and Control	Difference between MS and Control just in RIA and not for other methods	Radioimmunoassay, Western Blot, ELISA	10.1016/0165-5728(89)90009-X
MAG	Baig et al. 1991	Scandinavian Journal of Immunology	1.749			No		MS 12; Control (OIND/OND) 14/13		MAG-Ab secreting cells via ELISPOT:MS 12/25; OIND 0/14; 1/13 MAG-Ab in ELISA: MS 6.6%	ELISPOT, ELISA	10.1111/j.1365-3083.1991.tb02493.x
MAG +MBP	Link et al. 1989	Research in Immunology			1.817	No	First identified assesment of MBP Antibodies in MS	MS 18, Control 30	MBP secreting cells in MS and OND	MBP secreting cells in MS and OND MAG: MS 10/18; Control "rarely" in 30	ELISPOT, ELISA	10.1016/0923-2494(89)90091-6
MBP	Olsson et al. 1990	Annals of Neurology	9.513			No		MS 19; Control (OND-Aseptic meningoencephalitis) 15	MS 11/19; OND 4/15		ELISPOT	10.1002/ana.410270207
MBP	Link et al. 1990	Journal of Neuroimmunology		2.845		No		MS 57; Control (OIND/MTH) 30/16		MS 36/57; OIND 14/30; MTH 1/16	ELISA	10.1016/0165-5728(90)90017-h
MBP	Mameli et al. 2014	Journal of Neuroimmunology	2.467				Reactivity to a specific Epitope was measured	MS 53; Control (HC) 53	MS 22/53, HC 1/53		ELISA	10.1016/j.jneuroim.2014.02.013
CSL	Zanetta et al. 1990	Lancet	16.135			No	Identification of CSL as possible target	MS 51; Control (OND) 188		MS 47/51; Control 30/188	Immunoblotting	10.1016/0140-6736(90)93027-m
CSL	Zanetta et al. 1994	Journal of Neuroimmunology	2.845			No		MS 277; Control (OND) 562		MS 265/277; Control 87/562	Immunoblotting	10.1016/0165-5728(94)90111-2
MOG	Xiao et al. 1991	Journal of Neuroimmunology	2.845			No	First identified assesment of MOG Antibodies in MS	MS 30; Control (OND/OD) 30/30		MS 7/30; OND 2/30; OD 1/30	ELISA, Western Blot	10.1016/0165-5728(91)90014-x
MOG	Mantegazza et al. 2004	International Immunology		3.543		No		Serum: MS 262; Control (OND/HC) 131/307 CSF: MS 88; Control (OND) 37	MS 36/262; OND 18/131; 19/307	MS 10/88; OND 7/37	ELISA, Western blot	10.1093/intimm/dxh056
MOG	Zhou et al. 2006	Proceedings of the National Academy of Science USA	9.643			Yes		MS 47; Control(OIND) 47	MS 15/47; OIND 2/47		Cell-based assay	10.1073/pnas.0607242103
MOG	Lalive et al. 2006	Proceedings of the National Academy of Science USA	9.643			Yes		MS 92; Control (CIS/HC) 36/37	Significant differences for RRMS and SPMS, but not PPMS when compared to controls		Cell-based assay	10.1073/pnas.0510672103
PLP +MBP +MOG	Owens et al. 2009	Annals of Neurology		9.317		Yes	Assesment of reactivity from OCB to PLP, MBP and MOG, no Case-Control study, no	MS 9			Recombinant antibodies,immunohistochemistry, Cell-based assay	10.1002/ana.21641
CNPase	Walsh and Murray 1998	Journal of Clinical Investigation	9.315				Identification of CNPase as possible target, Reactivity to CNPase1 of IgM-Ab was significant	MS 70; Control (OND(SLE/HC) 33/16/28	MS 52/70; OND 3/33; SLE 0/16; HC 0/28		Immunoblotting, Immuneprecipitation	10.1172/jci1983
OSP	Bronstein et al. 1999	Neurology	5.232			No	Identification of OSP as possible target, reactivity to a specific epitope was measured	MS (RRMS) 78; Control 51		MS 48/78; Control (OND) 6/51 (6/35)	ELISA, Western blot	10.1212/wnl.53.1.154
OSP	Aslam et al. 2010	Journal of Neuroimmunology		2.901		Yes	Describes increased reactivity to denatured peptide in serum and CSF, but not to the native conformation	MS 40; Control 28			ELISA, Western blot, Cell-based assay	10.1016/j.jneuroim.2010.02.008
MOBP …	Van Haren et al. 2013	Multiple Sclerosis Journal			4.863	No	Distinguishs MS and ADEM via the antibody repertoire, Antibodies to MOBP more indicative for ADEM	MS 26; Control (ADEM patients) 15			Microarray assay	10.1177/1352458513485653
Sulfatide	Ilyas et al. 2003	Journal of Neuroimmunology	3.054			Not applicable	Identification of Sulfatide as possible target	MS 76; Control 74		MS 15/76; Control 5/74	ELISA	10.1016/s0165-5728(03)00131-0
Sulfatide	Brennan et al. 2011	Journal of Neuroimmunology	2.959			Not applicable		MS 40; Control (OND) 40		MS 45%; Control <25%	Lipid array, recombinant antibodies	10.1016/j.jneuroim.2011.08.002
GlialCAM	Lanz et al. 2022	Nature	64.8			No	Identification of GlialCAM as possible target, Identification with a smaal cohort via sequencing (MS 9; Control 3), but measurement in 3 independent larger cohorts	MS 36/71/67; Control 20/50/31	Increased reactivity to GlialCAM epitope with molecular mimicry to EBNA1		ELISA, Western blot, Single-Cell Sequencing…	10.1038/s41586-022-04432-7
GlialCAM	Sattarnezhad et al. 2025	Proceedings of the National Academy of Science USA	9.1			No		MS 650; Control 661	Increased reactivity to GlialCAM epitope with molecular mimicry to EBNA1		Bead-based assay	10.1073/pnas.2424986122
GlialCAM +Ano2 +Cryab	Vietzen et al. 2024	Journal of Clinical Investigation	13.6			No	High titers of Antibody response to EBNA1 and the three CNS-derived peptides (specific epitopes respectively) was determined	MS 270; Control 270	MS (EBNA1/CNS-Peptides) 99.6%/98.5%; Control EBNA1/CNS-Peptides) 11.5%/21.5%		not obtained	10.1172/JCI184481
GlialCAM +Ano2 +Cryab	Vasilenko et al. 2024	Frontiers in Immunology			5.9	No		MS 158; Control 61	Increased reactivity in MS for Ano2, but not the other two reported		Multiplex assay	10.3389/fimmu.2024.1487523
GlialCAM	Zamecnik et al. 2024	Nature Medicine			50	No	Investigation of a large MS Cohort prior to disease onset	MS 250; Control 250	Rare detection of Reactivity to GlialCAM in MS		Phage Immunoprecipitation Sequencing	10.1038/s41591-024-02938-3
Neurofascin	Mathey et al.2007	Journal of Experimental Medicine	15.612			In a Subset	Identification of Neurofascins as possible target, Antibodies to linear epitope recognize the native protein	MS 74; Control (OIND/ONIND/HC) 17/10/21	MS ~1/3; occasional OIND and HC positive, significant differences for patients with PMS		ELISA, Cell-based assay	10.1084/jem.20071053
Neurofascin +Flotilin +Ano2	Lleixa et al. 2023	Brain Communications			4.1	Yes		MS (Serum/CSF) 282 (252/50); Control 260	Neurofascin: 0/252 Ano2: MS 1/252 Flotilin: MS 5/252; Control: 0/260	Ano2: MS 1/50 Flotilin: MS 1/50	Cell-based assay	10.1093/braincomms/fcad109
Neurofascin	Mathew et al. 2025	Neurology India	0.8			No	No Control Group / Case series					10.4103/neurol-india.NeurolIndia-D-25-00046
SPAG16	Somers et al. 2008	Journal of Immunology	6			No	Identification of SPAG16 as possible target	MS 73; Control 94		MS 14/73; Control 7/94	ELISA	10.4049/jimmunol.180.6.3957
SPAG16	DeBock et al. 2014	Journal of Immunology	4.922			No	Exacerbation of EAE after SPAG16-Antibody transfer	MS 153; Control (HC/OND) 204/73	MS 32/153; HC 11/204; OND 6/73	OCB of MS 5/23	ELISA	10.4049/jimmunol.1401166
Contactin2a	Derfuss et al. 2009	Proceedings of the National Academy of Science USA		9.432		No	Identification of Contactin2a as possible target, no exacerbation of EAE after Contactin2a-Antibody transfer	MS 24; Control (OIND/OND) 25/35		MS 4/24; OIND 1/25; OND 3/35	ELISA, ELISPOT	10.1073/pnas.0901496106
Contactin2a	Boronat et al. 2012	Journal of Neuroimunology	3.033			Yes		MS (RRMS/PMS) 51/54; Control (HC) 20	RRMS 4/51; PMS 0/54; HC 0/20		Cell-based assay	10.1016/j.jneuroim.2011.12.023
Flotilin	Hahn et al. 2017	Journal of Neuroinflammation	5.193			Yes	Identification of Flotilin as possible target	MS 538; Control (OND/HC) 67/444	MS 8/538; OND 0/67; HC 0/444		Cell-based assay	10.1186/s12974-017-0900-z
Neu5Ac	Boligan et al. 2020	Neurology-Neuroimmunology & Neuroinflammation			8.485	Not applicable	Identification of Neu5Ac as possible target	MS 25; Control (OND) 30	Significant differences between MS and OND	No significant differences between MS and OND	Glycan Microassay, Bead-based assay	10.1212/nxi.0000000000000676
HSP60	Gao et al. 1994	Neurology		4.526		No	First Assesment of Hsp60 found as possible target	MS 18; Control 17		MS 10/18; Control 7/17	Western blot	10.1212/wnl.44.5.941
HSP60 +HSP70	Quintana et al. 2008	Proceedings of the National Academy of Science USA	9.38			No	Antibody response to several antigens via a Microassay, increaded reactivity to several CNS antigens in MS cohort in blood	MS 38; Control30			Peptide Microassay	10.1073/pnas.0806310105
HSP60 +HSP70	Quintana et al. 2012	Neurology	8.249			No	Antibody response to several antigens via a Microassay, increaded reactivity to several CNS antigens in MS cohort in CSF and blood	MS 46; Control 20			Peptide Microassay	10.1212/WNL.0b013e318247f9f3
Cryab	Van Noort et al. 1995	Nature	27.368			Not applicable	Identification of Cryab as possible target, no case-control study				SDS-PAGE, Immunohistochemistry
Cryab	Van Noort et al. 2006	Multiple Sclerosis Journal		4.255		No		MS 11; Control 70	MS 100%; Control positive in pooled serum		ELISA, Western blot	10.1191/135248506ms1271oa
Cryab	Thomas et al. 2023	Science Advances	11.7			No	Reactivity to a specific Epitope was measured	MS 713; Control 722	MS 27.6%; Control 16.9%		Bead-based assay	10.1038/375798a0
Transketolase +CNPase +Cryab +Transaldolase	Lovato et al. 2008	Molecular & Cellular Proteomics			5.911	No	Identification of Transketolase as possible target; reactivity to CNPase 1 isoform g (isoform e in CSF) and Transketolase isoform c is stated	MS 18; Control 20	Transketolase: MS 4/18; Control 0/20 CNPase: MS 7/18; Control 0/20 Cryab: MS 1/18; Control 1/20 Transaldolase: MS 1/18; Control 0/20	Transketolase: MS 9/18; Control 0/20 CNPase: MS 4/18; Control 0/20 Cryab: Transaldolase: MS 0/18; Control 0/20	2D Immunoblotting	10.1074/mcp.m700277-mcp200
Kir4.1	Srivastava et al. 2012	New England Journal of Medicine	51.658			Yes	Identification of Kir4.1 as possible target	MS (Serum/CSF) 397/30; Control (OND/HC) 329/59	MS 46.9%; OND 0.9%; HC 0%	MS 19/30	ELISA, Immunoprecipitation, Western blot	10.1056/nejmoa1110740
Kir4.1	Brickshawana et al. 2014	Lancet Neurology		21.896		Yes		MS (Serum/CSF) 286/25; Control 99/22	MS 3/286; Control 2/99	No difference between MS and Control	ELISA, Cell-based assay	10.1016/s1474-4422(14)70141-3
Kir4.1	Chastre et al. 2016	New England Journal of Medicine		72.406		Yes		MS 86; Control (HC) 51	MS 0/86; HC 0/51		ELISA	10.1056/nejmc1513302
Ano2	Ayoglu et al. 2016	Proceedings of the National Academy of Science USA	9.661			No	Identification of Ano2 as possible target	MS 1063; Control: 1106	MS 15.5%; Control 3.2%		Bead-based assay	10.1073/pnas.1518553113
Transaldolase	Banki et al. 1994	Journal of Experimental Medicine	14.284			No	Identification of Transaldolase as possible target	MS (serum/CSF) 87/20; Control (serum/CSF) 153/9	MS 25/87; Control 1/153	MS 15/20; Control 0/9	Western blot	10.1084/jem.180.5.1649
Transaldolase	Colombo et al. 1997	Journal of Clinical Investigation	9.667			No		MS 94; Control 93	MS 29/94; Control 0/93		Western blot	10.1084/jem.180.5.1649
Transaldolase	Niland et al. 2010	Journal of Immunology	5.745			No		MS 12, Control 6			ELISA, Western blot	10.4049/jimmunol.0804174
Alu	Archelos et al. 1998	Annals of Neurology	9.455			No	Identification of Alupeptides as possible target	MS (untreated) 132; Control (OND/HC) 148/20	MS 54/132; OND 20/148; HC 1/20		Phage display, ELISA	10.1002/ana.410430107
RBPJ	Querol et al. 2013	Neurology	8.303			In a Subset	Identification of RBPJ as possible target	MS 80; Control 69		MS 12.5%; Control 1.6%, In Cell-Based assay: RRMS 4/30; SPMS 0/10; OND 0/47	Microarray assay, ELISA, Cell-based assay	10.1212/WNL.0b013e3182a43b48
Coronin1a	Rouwette et al. 2013	Journal of Neurochemistry	4.233			No	Identification of Coronin1a as possible target	MS 43; Control 42		MS 8/43; OND 3/42	Immunoprecipitation, ELISA	10.1111/jnc.12335
